# Supplementary material for: Bryophytes Floristic Patterns in the Sicilian Aquatic and Humid Habitats—Important Refuges for Biodiversity Safeguarding in the Mediterranean Islands
Source: Plants (Basel). 2025 Jan 12;14(2):199. doi: 10.3390/plants14020199 (PMC11769466; doi:10.3390/plants14020199)
Supplement: Supplementary file 1 [file plants-14-00199-s001.zip]

Archive with 1 entries (1 files):
- plants-3375561-supplementary.xlsx
