# Supplementary material for: Bryophytes Floristic Patterns in the Sicilian Aquatic and Humid Habitats—Important Refuges for Biodiversity Safeguarding in the Mediterranean Islands
Source: Plants (Basel). 2025 Jan 12;14(2):199. doi: 10.3390/plants14020199 (PMC11769466; doi:10.3390/plants14020199)
Supplement: Supplementary file 1 [file plants-14-00199-s001.zip › plants-3375561-supplementary.xlsx]

## Sheet: Mosses
Specific and infraspecific taxa	Families	vegetative propagules	sex	biome	L-indices	T-indices	M-indices	peaty environments	riparian habitats	drips and small waterfalls	gorges	brackish environments
Aloina aloides (Koch ex Schultz) Kindb.	POTTIACEAE	n.a.	D	9	7	6	4		x
Aloina rigida (Hedw.) Limpr.	POTTIACEAE	n.a.	D	4	7	4	5		x
Amblystegium serpens (Hedw.) Schimp.	AMBLYSTEGIACEAE	0	M	5	5	x	4		x	x
Anomobryum julaceum (Schrad. ex P.Gaertn., E.Mey & Scherb.) Schimp.	BRYACEAE	0	D	4	4	3	7			x
Anomodon viticulosus (Hedw.) Hook. & Taylor	ANOMODONTACEAE	0	D	5	4	3	4			x	x
Archidium alternifolium (Hedw.) Mitt.	ARCHIDIACEAE	n.a.	M	6	7	5	7		x
Atrichum undulatum (Hedw.) P.Beauv.	POLYTRICHACEAE	1	M/D	7	6	x	6		x	x
Aulacomnium palustre (Hedw.) Schwägr.	AULACOMNIACEAE	1	D	8	7	2	7	x
Barbula unguiculata Hedw.	POTTIACEAE	1	D	9	7	x	2		x	x
Bartramia aprica Müll.Hal.	BARTRAMIACEAE	0	M	10	5	8	3		x	x
Blindia acuta (Hedw.) Bruch & Schimp.	BRUCHIACEAE	0	D	11	4	2	8		x
Brachythecium glareosum (Bruch ex Spruce) Schimp.	BRACHYTHECIACEAE	0	D	12	4	3	5				x
Brachythecium rivulare Schimp.	BRACHYTHECIACEAE	0	D	13	x	3	7		x	x
Brachythecium rutabulum (Hedw.) Schimp. var. rutabulum	BRACHYTHECIACEAE	0	M	14	5	x	5		x	x	x
Brachythecium salebrosum (Hoffm. ex F.Weber & D.Mohr) Schimp.	BRACHYTHECIACEAE	0	M	15	6	4	4				x
Bryum argenteum Hedw.	BRYACEAE	1	D	16	7	x	x			x
Bryum dichotomum Hedw.	BRYACEAE	1	D	17	8	6	6			x		x
Bryum gemmiparum De Not.	BRYACEAE	1	D	18	8	8	8		x	x	x
Calliergonella cuspidata (Hedw.) Loeske	PYLAISIACEAE	0	D	7	8	3	7		x
Campylopus atrovirens De Not.	LEUCOBRYACEAE	1	D	7	8	8	5		x
Campylopus introflexus (Hedw.) Brid.	LEUCOBRYACEAE	1	D	7	8	6	2		x
Campylopus pilifer Brid.	LEUCOBRYACEAE	1	D	8	9	8	2			x
Ceratodon purpureus (Hedw.) Brid. subsp. purpureus	DITRICHACEAE	n.a.	D	3	8	x	2			x
Cheilothela chloropus (Brid.) Broth.	DITRICHACEAE	0	D	9	9	n.a.	n.a.
Cinclidotus aquaticus (Hedw.) Bruch & Schimp.	POTTIACEAE	n.a.	D	n.a.	9	8	9			x
Cinclidotus riparius (Host ex Brid.) Arn.	POTTIACEAE	0	D	7	9	6	7		x
Cratoneuron curvicaule (Jur.) G.Roth	AMBLYSTEGIACEAE	0	D	1	9	1	7	x
Cratoneuron filicinum (Hedw.) Spruce	AMBLYSTEGIACEAE	0	D	6	7	x	7		x	x
Ctenidium molluscum (Hedw.) Mitt.	MYURIACEAE	0	D	5	6	4	4			x	x
Dialytrichia mucronata (Brid.) Broth.	POTTIACEAE	0	D	9	8	8	6		x
Dicranella heteromalla (Hedw.) Schimp.	DICRANELLACEAE	0	D	5	5	4	4			x
Dicranella howei Renauld & Cardot	DICRANELLACEAE	n.a.	D	n.a.	7	9	5			x
Dicranella schreberiana (Hedw.) Dixon	DICRANELLACEAE	1	D	5	9	3	7			x
Dicranoweisia cirrata (Hedw.) Lindb.	RHABDOWEISIACEAE	1	M	7	7	6	5		x	x
Dicranum bonjeanii De Not.	DICRANACEAE	1	D	5	8	3	7	x
Dicranum scoparium Hedw.	DICRANACEAE	1	D	3	5	x	4	x
Didymodon acutus (Brid.) K.Saito	POTTIACEAE	n.a.	D	8	9	5	1			x
Didymodon rigidulus Hedw.	POTTIACEAE	1	D	5	5	3	4		x
Diobelonella palustris (Dicks.) Ochyra	AONGSTROEMIACEAE	1	D	4	8	2	8		x
Ditrichum subulatum Hampe	DITRICHACEAE	1	M	9	6	n.a.	n.a.			x	x
Drepanocladus aduncus (Hedw.) Warnst.	AMBLYSTEGIACEAE	0	D	5	x	x	x		x
Drepanocladus polygamus (Schimp.) Hedenäs	AMBLYSTEGIACEAE	0	M	5	8	2	8		x
Encalypta vulgaris Hedw.	ENCALYPTACEAE	0	M	7	9	5	4		x
Entosthodon attenuatus (Dicks.) Bryhn	FUNARIACEAE	0	M	9	6	7	5			x
Entosthodon fascicularis (Hedw.) Müll.Hal.	FUNARIACEAE	n.a.	M	7	8	6	6			x
Entosthodon pulchellus (H.Philib.) Brugués	FUNARIACEAE	0	M	9	8	8	5		x	x
Ephemerum cohaerens (Hedw.) Hampe	POTTIACEAE	0	M/D	7	9	8	7		x
Ephemerum serratum (Hedw.) Hampe	POTTIACEAE	n.a.	M	7	7	5	6		x	x
Epipterygium tozeri (Grev.) Lindb.	MNIACEAE	0	D	9	4	8	5		x	x
Eucladium verticillatum (With.) Bruch & Schimp.	POTTIACEAE	1	D	8	5	7	7		x	x
Fissidens crassipes Wilson ex Bruch & Schimp. subsp. crassipes	FISSIDENTACEAE	0	M/D	8	8	6	8		x	x
Fissidens crassipes Wilson ex Bruch & Schimp.subsp. warnstorfii (M.Fleisch.) Brugg.-Nann.	FISSIDENTACEAE	n.a.	M/D	n.a.	n.a.	n.a.	n.a.		x	x
Fissidens crispus Mont.	FISSIDENTACEAE	0	M/D	9	5	9	5			x
Fissidens dubius P.Beauv. var. dubius	FISSIDENTACEAE	1	M/D	7	x	4	4		x
Fissidens fontanus (Bach.Pyl.) Steud.	FISSIDENTACEAE	1	M	7	7	6	9			x
Fissidens incurvus (Starke ex Röhl.)	FISSIDENTACEAE	n.a.	̶-	n.a.	4	6	6			x
Fissidens pusillus (Wilson) Milde	FISSIDENTACEAE	0	M/D	8	3	4	6		x
Fissidens rivularis (Spruce) Schimp.	FISSIDENTACEAE	0	M	9	4	7	9			x
Fissidens taxifolius Hedw.	FISSIDENTACEAE	1	M/D	8	5	4	6		x
Fissidens viridulus (Sw.) Wahlenb.	FISSIDENTACEAE	0	M/D	6	7	5	6			x	x
Flexitrichum flexicaule (Schwägr.) Hampe	FLEXITRICHACEAE	1	D	6	6	x	5		x
Fontinalis antipyretica Hedw. subsp. antipyretica	FONTINALACEAE	0	D	5	8	5	9			x
Fontinalis hypnoides C.Hartm. var. duriaei (Schimp.) Kindb.	FONTINALACEAE	n.a.	̶-	n.a.	8	8	9				x
Fontinalis squamosa Hedw.	FONTINALACEAE	0	D	7	8	4	9		x
Funaria hygrometrica Hedw.	FUNARIACEAE	1	M	6	8	x	6		x	x	x
Geheebia fallax (Hedw.) R.H.Zander	POTTIACEAE	n.a.	D	8	8	x	2			x
Geheebia spadicea (Mitt.) R.H.Zander	POTTIACEAE	0	D	7	5	3	7	x
Geheebia tophacea (Brid.) R.H.Zander	POTTIACEAE	1	D	8	7	x	7		x
Grimmia decipiens (Schultz) Lindb.	GRIMMIACEAE	0	M	9	9	4	1		x
Grimmia laevigata (Brid.) Brid.	GRIMMIACEAE	0	D	8	9	6	1		x
Grimmia pulvinata (Hedw.) Sm.	GRIMMIACEAE	n.a.	M	8	8	5	1		x			x
Gymnostomum calcareum Nees & Hornsch. var. calcareum	POTTIACEAE	0	D	8	4	7	5	x
Gymnostomum viridulum Brid.	POTTIACEAE	n.a.	D	9	3	8	4	x
Homalia lusitanica Schimp.	NECKERACEAE	0	D	n.a.	4	9	6			x
Husnotiella sinuosa (Mitt.) J.A.Jiménez & M.J.Cano	POTTIACEAE	1	D	9	6	6	5		x	x
Hydrogonium bolleanum (Müll.Hal.) A.Jaeger	POTTIACEAE	1	D	n.a.	8	9	8		x	x
Hygroamblystegium humile (P.Beauv.) Vanderp., Goffinet & Hedenäs	AMBLYSTEGIACEAE	0	M	7	5	5	6			x
Hygroamblystegium tenax (Hedw.) Jenn.	AMBLYSTEGIACEAE	0	M	7	x	x	8	x			x
Hygrohypnum luridum (Hedw.) Jenn.	AMBLYSTEGIACEAE	0	M	5	4	3	6		x	x
Hymenostylium recurvirostrum (Hedw.) Dixon var. recurvirostrum	POTTIACEAE	0	D	5	4	2	8		x		x
Hypnum cupressiforme Hedw. var. cupressiforme	HYPNACEAE	0	D	6	5	x	4		x
Hypnum cupressiforme Hedw. var. lacunosum Brid.	HYPNACEAE	n.a.	̶-	n.a.	9	4	2		x	x
Imbribryum alpinum (Huds. ex With.) N.Pedersen	BRYACEAE	1	D	7	8	x	7		x
Imbribryum mildeanum (Jur.) J.R.Spence	BRYACEAE	0	D	4	7	3	7	x
Imbribryum muehlenbeckii (Bruch & Schimp.) N.Pedersen	BRYACEAE	1	D	4	7	2	8	x
Imbribryum subapiculatum (Hampe) D.Bell & Holyoak	BRYACEAE	n.a.	D	7	9	4	6	x		x
Kindbergia praelonga (Hedw.) Ochyra	BRACHYTHECIACEAE	0	D	7	6	4	6	x
Leptodictyum riparium (Hedw.) Warnst.	AMBLYSTEGIACEAE	0	M	7	x	x	7		x
Microbryum davallianum (Sm.) R.H.Zander var. davallianum	POTTIACEAE	n.a.	M	9	8	5	6			x
Microbryum rectum (With.) R.H.Zander	POTTIACEAE	n.a.	M	9	8	7	5		x	x
Oxyrrhynchium hians (Hedw.) Loeske	BRACHYTHECIACEAE	n.a.	D	7	7	4	5		x
Oxyrrhynchium schleicheri (R.Hedw.) Röll.	BRACHYTHECIACEAE	0	D	9	5	5	4		x	x
Oxyrrhynchium speciosum (Brid.) Warnst.	BRACHYTHECIACEAE	n.a.	M	7	5	7	7		x	x
Palustriella commutata (Hedw.) Ochyra	AMBLYSTEGIACEAE	0	D	n.a.	8	x	8		x	x
Palustriella falcata (Brid.) Hedenäs	AMBLYSTEGIACEAE	0	D	5	8	3	9		x
Philonotis caespitosa Jur.	BARTRAMIACEAE	0	D	5	6	3	7		x	x
Philonotis calcarea (Bruch & Schimp.) Schimp.	BARTRAMIACEAE	0	D	5	8	2	7	x	x	x
Philonotis capillaris Lindb.	BARTRAMIACEAE	1	D	7	7	3	7	x	x
Philonotis fontana (Hedw.) Brid.	BARTRAMIACEAE	1	D	6	8	x	7			x
Philonotis marchica (Hedw.) Brid.	BARTRAMIACEAE	1	D	8	7	6	7	x	x	x
Philonotis rigida Brid.	BARTRAMIACEAE	1	M	9	8	1	7	x		x
Physcomitrium patens (Hedw.) Mitt.	FUNARIACEAE	n.a.	M	7	8	5	7	x	x	x
Plagiomnium medium (Bruch & Schimp.) T.J.Kop.	MNIACEAE	0	M	4	5	1	7		x	x
Plagiomnium undulatum (Hedw.) T.J.Kop. var. undulatum	MNIACEAE	0	D	7	4	3	6			x
Plasteurhynchium meridionale (Schimp.) M.Fleisch.	BRACHYTHECIACEAE	0	D	9	7	8	4		x
Pleuridium acuminatum Lindb.	DITRICHACEAE	n.a.	M	7	7	5	5	x
Pogonatum aloides (Hedw.) P.Beauv.	POLYTRICHACEAE	0	D	5	4	3	6	x	x	x
Pohlia elongata Hedw. var. elongata	MNIACEAE	0	M	4	4	x	5	x
Pohlia melanodon (Brid.) A.J.Shaw	MNIACEAE	1	D	8	7	3	5		x
Pohlia nutans (Hedw.) Lindb. subsp. nutans	MNIACEAE	1	M	3	5	n.a.	n.a.	x
Pohlia wahlenbergii (F.Weber & D.Mohr) A.L.Andrews var. calcarea (Warnst.) E.F.Warb.	MNIACEAE	n.a.	̶-	n.a.	8	6	7			x
Pohlia wahlenbergii (F.Weber & D.Mohr) A.L.Andrews var. wahlenbergii	MNIACEAE	0	D	3	6	x	7			x
Polytrichum commune Hedw.	POLYTRICHACEAE	0	D	3	x	x	x	x		x	x
Polytrichum juniperinum Hedw.	POLYTRICHACEAE	0	D	3	8	2	4	x	x	x
Pseudocrossidium hornschuchianum (Schultz) R.H.Zander	POTTIACEAE	n.a.	D	8	8	n.a.	n.a.		x	x
Ptychostomum capillare (Hedw.) Holyoak & N.Pedersen	BRYACEAE	1	D	5	5	x	5	x
Ptychostomum cellulare (Hook.) D.Bell & Holyoak	BRYACEAE	n.a.	D	n.a.	n.a.	n.a.	n.a.	x
Ptychostomum compactum Hornsch. var. compactum	BRYACEAE	0	M/D	5	8	3	6
Ptychostomum donianum (Grev.) Holyoak & N.Pedersen	BRYACEAE	n.a.	D	9	4	6	4		x
Ptychostomum elegans (Nees) D.Bell & Holyoak	BRYACEAE	n.a.	D	4	7	x	5		x	x
Ptychostomum imbricatulum (Müll.Hal.) Holyoak & N.Pedersen	BRYACEAE	n.a.	D	5	x	x	x	x	x	x
Ptychostomum kunzei (Hornsch.) J.R.Spence	BRYACEAE	n.a.	D	9	9	5	2
Ptychostomum pseudotriquetrum (Hedw.) J.R.Spence & H.P.Ramsay var. pseudotriquetrum	BRYACEAE	1	M/D	3	7	x	7		x	x
Ptychostomum rubens (Mitt.) Holyoak & N.Pedersen	BRYACEAE	n.a.	D	7	8	6	5	x
Ptychostomum schleicheri (DC.) J.R.Spence ex D.Bell & Holyoak var. schleicheri	BRYACEAE	n.a.	D	n.a.	9	2	8	x
Ptychostomum torquescens (Bruch & Schimp.) Ros & Mazimpaka	BRYACEAE	1	M/D	9	8	6	3			x	x
Ptychostomum turbinatum (Hedw.) J.R.Spence	BRYACEAE	n.a.	D	4	8	x	8	x	x	x
Ptychostomum weigelii (Biehler) J.R.Spence	BRYACEAE	n.a.	D	2	8	2	8				x
Racomitrium aciculare (Hedw.) Brid.	GRIMMIACEAE	0	D	5	x	3	7		x	x
Rhizomnium punctatum (Hedw.) T.J.Kop. var. punctatum	MNIACEAE	0	D	5	3	3	6	x
Rhynchostegiella litorea (De Not.) Limpr.	BRACHYTHECIACEAE	0	M	n.a.	n.a.	n.a.	n.a.		x
Rhynchostegiella tenella (Dicks.) Limpr.	BRACHYTHECIACEAE	0	M	9	4	5	3		x	x	x
Rhynchostegium confertum (Dicks.) Schimp.	BRACHYTHECIACEAE	0	M	7	4	5	5		x	x
Rhynchostegium megapolitanum (Blandow ex F.Weber & D.Mohr) Schimp.	BRACHYTHECIACEAE	0	M	9	8	6	2			x
Rhynchostegium riparioides (Hedw.) Cardot	BRACHYTHECIACEAE	0	M	8	x	3	8			x
Sarmentypnum exannulatum (Schimp.) Hedenäs	CALLIERGONACEAE	0	D	5	9	2	8		x		x
Schistidium platyphyllum (Mitt.) H.Perss.	GRIMMIACEAE	0	M	2	7	n.a.	n.a.		x	x
Schistidium rivulare (Brid.) Podp.	GRIMMIACEAE	0	M	3	x	2	8	x	x	x
Sciuro-hypnum ornellanum (Molendo) Ignatov & Huttunen	BRACHYTHECIACEAE	0	M	n.a.	n.a.	n.a.	n.a.		x
Scorpiurium circinatum (Bruch) M.Fleisch. & Loeske	BRACHYTHECIACEAE	0	D	9	5	8	5		x
Sphagnum auriculatum Schimp.	SPHAGNACEAE	0	D	5	7	3	8		x
Sphagnum contortum Schultz	SPHAGNACEAE	0	D	4	8	3	8		x
Sphagnum inundatum Russow	SPHAGNACEAE	0	D	5	5	3	7	x
Sphagnum magellanicum Brid.	SPHAGNACEAE	n.a.	̶-	n.a.	n.a.	n.a.	n.a.		x	x
Sphagnum subsecundum Nees	SPHAGNACEAE	0	D	4	6	2	7	x
Syntrichia montana Nees var. montana	POTTIACEAE	n.a.	D	9	9	6	1	x
Thamnobryum alopecurum (Hedw.) Gangulee	NECKERACEAE	0	D	7	4	4	6	x
Timmiella barbuloides (Brid.) Mönk.	POTTIACEAE	n.a.	M	n.a.	6	9	5	x
Tortella flavovirens (Bruch) Broth. var. flavovirens	POTTIACEAE	0	D	9	8	5	2	x
Tortella humilis (Hedw.) Jenn.	POTTIACEAE	n.a.	M	n.a.	5	8	3		x		x
Tortella nitida (Lindb.) Broth.	POTTIACEAE	n.a.	D	9	8	8	2		x	x
Tortella squarrosa (Brid.) Limpr.	POTTIACEAE	n.a.	D	9	9	8	2			x
Tortella tortuosa (Hedw.) Limpr.	POTTIACEAE	1	D	5	5	x	4		x	x
Tortula caucasica Broth.	POTTIACEAE	n.a.	M	7	7	5	6		x	x
Tortula cuneifolia (Dicks.) Turner	POTTIACEAE	0	M	9	5	8	5
Tortula freibergii Dixon & Loeske	POTTIACEAE	0	M/D	8	5	n.a.	n.a.			x
Tortula marginata (Bruch & Schimp.) Spruce	POTTIACEAE	0	D	9	3	8	5		x
Tortula muralis Hedw. subsp. muralis	POTTIACEAE	0	M	8	8	5	1		x
Tortula muralis Hedw. subsp. muralis var. aestiva Hedw.	POTTIACEAE	n.a.	̶-	n.a.	3	6	5		x
Trichostomum brachydontium Bruch	POTTIACEAE	0	D	9	8	6	2		x
Trichostomum crispulum Bruch	POTTIACEAE	n.a.	D	8	6	4	6		x
Vinealobryum insulanum (De Not.) R.H.Zander	POTTIACEAE	1	D	8	7	5	5		x
Vinealobryum luridum	POTTIACEAE	0	D	9	9	6	2			x	x
Vinealobryum vineale (Brid.) R.H.Zander	POTTIACEAE	n.a.	D	n.a.	9	6	2		x	x
Weissia controversa Hedw. var. controversa	POTTIACEAE	0	M	6	7	4	4	x		x	x
Weissia levieri (Limpr.) Kindb.	POTTIACEAE	n.a.	M	9	8	8	5		x	x
Weissia longifolia Mitt.	POTTIACEAE	n.a.	M	7	8	5	5		x	x

## Sheet: Hornworts
Specific and infraspecific taxa	Families	vegetative propagules	sex	biome	L-indices	T-indices	M-indices	peaty environments	riparian habitats	drips and small waterfalls	gorges	brackish environments
Anthoceros agrestis Paton	ANTHOCEROTACEAE	0	M	7	9	5	6	x
Phymatoceros bulbiculosus (Brot.) Stotler, W.T.Doyle & Crand.-Stotl.	ANTHOCEROTACEAE	1	D	n.a.	6	9	7		x	x

## Sheet: Liverworts
Specific and infraspecific taxa	Families	vegetative propagules	sex	biome	L-indices	T-indices	M-indices	peaty environments	riparian habitats	drips and small waterfalls	gorges	brackish environments
Aneura pinguis (L.) Dumort.	ANEURACEAE	n.a.	D	3	8	x	8	x	x	x
Anthoceros agrestis Paton	ANTHOCEROTACEAE	0	M	7	9	5	6	x
Apopellia endiviifolia (Dicks.) Nebel & D.Quandt	PELLIACEAE	1	D	8	x	4	8	x	x	x	x
Bazzania trilobata (L.) Gray	LEPIDOZIACEAE	1	D	7	5	4	6	x
Blasia pusilla L.	BLASIACEAE	1	D	5	9	3	8			x
Calypogeia arguta Nees & Mont.	CALYPOGEIACEAE	1	D	9	3	6	6	x	x	x
Calypogeia azurea Stotler & Crotz	CALYPOGEIACEAE	1	M	5	4	3	6	x		x
Calypogeia fissa (L.) Raddi	CALYPOGEIACEAE	1	M	7	4	4	5	x		x
Calypogeia muelleriana (Schiffn.) Müll.Frib.	CALYPOGEIACEAE	1	M	5	5	3	5	x
Cephalozia bicuspidata (L.) Dumort.	CEPHALOZIACEAE	1	M	5	5	x	5	x	x	x
Cephaloziella baumgartnerii Schiffn.	CEPHALOZIELLACEAE	n.a.	n.a.	n.a.	6	7	5
Cephaloziella divaricata (Sm.) Schiffn.	CEPHALOZIELLACEAE	1	D	5	9	x	2	x
Cephaloziella turneri (Hook.) Müll.Frib.	CEPHALOZIELLACEAE	1	M	9	4	n.a.	n.a.			x
Chiloscyphus pallescens (Ehrh. ex Hoffm.) Dumort.	GEOCALYCACEAE	0	M	5	5	3	8	x	x	x
Chiloscyphus polyanthos (L.) Corda	GEOCALYCACEAE	0	M	5	x	4	9		x	x
Conocephalum conicum (L.) Dumort.	CONOCEPHALACEAE	1	D	5	7	3	7		x	x	x
Corsinia coriandrina (Spreng.) Lindb.	CORSINIACEAE	n.a.	n.a.	n.a.	8	9	7	x
Diplophyllum albicans (L.) Dumort.	SCAPANIACEAE	n.a.	n.a.	n.a.	4	x	4		x
Fossombronia angulosa (Dicks.) Raddi	CODONIACEAE	0	D	9	5	9	6	x	x	x
Fossombronia caespitiformis subsp. caespitiformis (Raddi) De Not. ex Rabenh.	CODONIACEAE	0	M	9	7	9	5	x		x
Fossombronia caespitiformis subsp. multispira (Schiffn.) J.R.Bray & Cargill	CODONIACEAE	n.a.	n.a.	n.a.	n.a.	n.a.	n.a.	x
Fossombronia pusilla (L.) Nees	CODONIACEAE	0	M	9	7	7	7	x
Frullania dilatata (L.) Dumort.	FRULLANIACEAE	1	D	8	8	3	4	x
Jungermannia atrovirens Dumort.	JUNGERMANNIACEAE	0	D	3	5	2	7		x	x
Jungermannia eucordifolia Schljakov	JUNGERMANNIACEAE	n.a.	n.a.	n.a.	7	2	9	x
Lejeunea cavifolia (Ehrh.) Lindb.	LEJEUNEACEAE	0	M	5	5	3	6		x		x
Lophocolea bidentata (L.) Dumort	GEOCALYCACEAE	0	D	n.a.	7	3	6		x	x
Lophocolea minor Nees	GEOCALYCACEAE	1	M/D	n.a.	6	3	5				x
Lunularia cruciata (L.) Lindb.	LUNULARIACEAE	1	D	9	7	8	6		x		x
Mannia androgyna (L.) A.Evans	AYTONIACEAE	0	M/D	n.a.	7	9	5		x
Marchantia paleacea Bertol.	MARCHANTIACEAE	1	D	n.a.	5	9	8	x	x	x
Marchantia polymorpha ssp. ruderalis Bischl. & Boisselier	MARCHANTIACEAE	n.a.	n.a.	n.a.	n.a.	n.a.	n.a.	x		x
Marsupella emarginata (Ehrh.) Dumort.	GYMNOMITRIACEAE	0	D	5	6	3	8		x	x
Mesoptychia turbinata (Raddi) L.Söderstr. & Váňa	LOPHOZIACEAE	0	D	9	4	7	6		x	x
Pellia epiphylla (Wils.) Nees & Gottsche	PELLIACEAE	n.a.	n.a.	n.a.	x	4	8		x
Petalophyllum ralfsii (L.) Corda	CODONIACEAE	0	M	5	9	n.a.	n.a.	x		x
Phymatoceros bulbiculosus (Brot.) Stotler, W.T.Doyle & Crand.-Stotl.	ANTHOCEROTACEAE	1	D	n.a.	6	9	7		x	x
Porella cordaeana (Huebener) Moore	PORELLACEAE	0	D	5	5	2	6		x
Reboulia hemisphaerica subsp. hemisphaerica (L:) Raddi	AYTONIACEAE	n.a.	n.a.	n.a.	7	4	7
Riccardia chamaedryfolia (With.) Grolle	ANEURACEAE	1	M	5	5	4	8	x	x
Riccardia multifida (L.) Gray	ANEURACEAE	1	M	5	7	4	8	x		x
Riccia bicarinata Lindb.	RICCIACEAE	n.a.	n.a.	n.a.	n.a.	n.a.	n.a.	x
Riccia fluitans L.	RICCIACEAE	0	D	8	x	6	9		x
Riccia glauca var glauca L.	RICCIACEAE	0	M	8	8	5	7		x
Riccia gougetiana var. gougetiana Durieu & Mont.	RICCIACEAE	n.a.	n.a.	n.a.	9	9	4	x
Riccia nigrella	RICCIACEAE	n.a.	n.a.	n.a.	9	9	5		x
Riccia warnstorfii Limpr. ex Warnst.	RICCIACEAE	n.a.	n.a.	n.a.	8	6	7		x
Riella notarisii (Mont.) Mont.	RIELLACEAE	n.a.	M	n.a.	9	9	9					x
Scapania aspera M.Bernet & Bernet	SCAPANIACEAE	n.a.	n.a.	n.a.	5	3	6		x
Scapania compacta (Roth) Dumort.	SCAPANIACEAE	n.a.	n.a.	n.a.	7	6	5		x
Scapania undulata (L.) Dumort.	SCAPANIACEAE	1	D	5	x	3	9	x	x	x
Solenostoma gracillimum (Sm.) R.M.Schust.	JUNGERMANNIACEAE	0	D	5	8	4	7	x
Solenostoma hyalinum (Lyell) Mitt.	JUNGERMANNIACEAE	0	D	5	7	3	7			x
Solenostoma sphaerocarpum (Hook.) Steph.	JUNGERMANNIACEAE	0	M	2	x	3	8		x
Southbya tophacea (Spruce) Spruce	ARNELLIACEAE	0	D	9	6	8	7		x	x
Sphaerocarpos michelii Bellardi	SPHAEROCARPACEAE	n.a.	n.a.	n.a.	7	8	6	x
Targionia hypophylla L.	TARGIONIACEAE	0	M/D	9	6	7	4			x
